# Supplementary material for: Activation of the Anaphase Promoting Complex Reverses Multiple Drug Resistant Cancer in a Canine Model of Multiple Drug Resistant Lymphoma
Source: Cancers (Basel). 2022 Aug 30;14(17):4215. doi: 10.3390/cancers14174215 (PMC9454423; doi:10.3390/cancers14174215)
Supplement: Supplementary file 1 [file cancers-14-04215-s001.zip]

Archive with 1 entries (1 files):
- cancers-1873650-supplementary.pdf
